# Supplementary material for: The influence of post-glacial migration and hybridization on the gene pool of marginal Quercus pubescens populations in Central Europe
Source: Ann Bot. 2024 Dec 19;135(5):867–84. doi: 10.1093/aob/mcae216 (PMC12064428; doi:10.1093/aob/mcae216)
Supplement: mcae216_suppl_Supplementary_Tables_S1-S15 [file mcae216_suppl_supplementary_tables_s1-s15.xlsx]

## Sheet: Table_S1
Table S1: Overview of the analysed populations: Given is population ID, species: Q. pub. = Q. pubescens, Q. pet. = Q. petraea, Q. rob. = Q. robur, country, data set where the population is from, latitude (Lat), longitude (long), elevation (m.a.s.l.), georeferenced by individuals (Ind. coords) number of individuals that were analysed with nSSRS and cpSSRs.
ID	Species	Country	Data set	Original	Lat	Long	Elevation	Ind. Coord.	Ind.	Ind.
				ID	(WGS 84)	(WGS 84)			nSSR	cpSSR
200	Q. pub.	Austria	ACORN	-	48.27961	16.34173	404	Yes	30	13
201	Q. pub.	Austria	ACORN	-	48.27674	16.34977	251	Yes	30	16
202	Q. pub.	Italy	ACORN	-	46.8788	11.27042	313	Yes	25	10
203	Q. pub.	Italy	ACORN	-	46.58451	11.20927	327	Yes	25	12
204	Q. pub.	Italy	ACORN	-	46.36559	11.24523	497	Yes	25	12
205	Q. pub.	Italy	ACORN	-	46.57709	11.21605	319	Yes	21	10
206	Q. pub.	Austria	ACORN	-	48.12620	16.99354	220	Yes	30	14
207	Q. pub.	Austria	ACORN	-	48.13689	16.93574	377	Yes	25	12
208	Q. pub.	Austria	Own acquisition	-	47.11657	15.38484	459	Yes	26	13
209	Q. pub.	Switzerland	Rellstab et al. 2016a/b	102	46.44123	6.23088	586	No	19	7
210	Q. pub.	Switzerland	Rellstab et al. 2016 a/b	104	46.69639	6.47176	719	No	20	8
211	Q. pub.	Switzerland	Rellstab et al. 2016 a/b	124	47.51860	8.16267	566	No	19	10
212	Q. pub.	Switzerland	Rellstab et al. 2016 a/b; Reutimann et al. 2020	604, 607, 609	46.81902	9.43212	620	No	24	12
215	Q. pub.	Switzerland	Reutimann et al. 2020	154	47.65701	8.49168	595	Yes	17	10
216	Q. pub.	Hungary	Own acquisition	-	47.61100	18.46775	370	Yes	32	14
217	Q. pub.	Hungary	Own acquisition	-	47.39698	18.43829	319	Yes	26	13
220	Q. pub.	Germany	ACORN	-	48.07160	7.60813	246	Yes	28	20
221	Q. pub.	Germany	ACORN	-	48.07347	7.63992	321	Yes	47	18
223	Q. pub.	France	ACORN	-	48.14719	7.29645	396	Yes	47	24
240	Q. pub.	Switzerland	ACORN	-	47.32531	7.79248	551	Yes	23	12
241	Q. pub.	Switzerland	ACORN	-	47.32769	7.79480	645	Yes	23	9
242	Q. pub.	Switzerland	ACORN	-	46.32022	7.58054	826	Yes	25	11
243	Q. pub.	Switzerland	ACORN	-	46.30128	7.71330	663	Yes	25	12
244	Q. pub.	Switzerland	ACORN	-	46.01175	9.00969	469	Yes	26	13
245	Q. pub.	Switzerland	ACORN	-	46.19515	8.86368	1023	Yes	26	13
246	Q. pub.	Switzerland	ACORN	-	46.17203	7.17026	722	Yes	25	11
247	Q. pub.	Switzerland	ACORN	-	46.26644	7.39891	894	Yes	25	14
100	Q. pet.	Austria	ACORN	-	48.84315	15.84343	411	Yes	25	13
101	Q. pet.	Austria	ACORN	-	48.84603	15.84467	408	Yes	25	12
120	Q. pet.	Germany	ACORN	-	47.87466	7.73641	410	Yes	26	20
121	Q. pet.	Germany	ACORN	-	47.87368	7.73779	374	Yes	49	24
304	Q. rob.	Austria	ACORN	-	48.84315	15.84343	355	Yes	25	13
305	Q. rob.	Austria	ACORN	-	48.84157	15.85050	374	Yes	29	15
324	Q. rob.	Germany	ACORN	-	47.91428	7.59684	208	Yes	30	18
325	Q. rob.	Germany	ACORN	-	47.87072	7.57221	209	Yes	25	12

## Sheet: Table_S2
Table S2: Nuclear microsatellite markers analysed in this study: Listed are marker ID, multiplex set, sequences of the primers used to amplify these loci, length range of the amplified fragments, fluorescent dye used in this study and the citation of the corresponding primer note paper.
Marker-ID	Multiplex	Primer sequence	Allele size range	fluorescent dye	citation
FIR053	1	AGTTTCCCCACATTTGTTGC	128-158	Atto550	Durand et al. (2010)
		TACCATGCACCAAGCAATTC
GOT021	1	AGAAAGTTCCAGGGAAAGCA	99-125	Atto550	Durand et al. (2010)
		CTTCGTCCCCAGTTGAATGT
PIE215	1	TACGAAATGGAGCTGTTGACC	188-221	FAM	Durand et al. (2010)
		TCTCCTTCTCTTCTGCCATGA
PIE227	1	TACCATGATCTGGGAAGCAAC	151-181	FAM	Durand et al. (2010)
		AAGGGCTTGGTTGGGTTAGT
QMC00963	1	TGAAGCCTGCGTTAACAACAACA	258-297	HEX	Ueno et al. (2008)
		TTCTCCTCCTCCTCGCTACTCGT
QpZAG36	1	GATCAAATTTGGAATATTAAGAGAG	199-243	HEX	Steinkellner et al. (1997)
		ACTGTGGTGGTAGTCTAACATGTAG
QpZAG104	1	ATAGGGAGTGAGGACTGAATG	165-241	Atto550	Steinkellner et al. (1997)
		GATGGTACAGTAGCAACATTC
QrZAG11	1	CCTTGAACTCGAAGGTGTCC	240-307	FAM	Kampfer et al. (1998)
		TGGTTGACTAAAGTATGAACTGTTTG
QrZAG96	1	CCCAGTCACATCCACTACTGTCC	139-189	HEX	Kampfer et al. (1998)
		GGTTGGGAAAAGGAGATCAGA
QrZAG112	1	TTCTTGCTTTGGTGCGCG	71-127	FAM	Kampfer et al. (1998)
		GTGGTCAGAGACTCGGTAAGTATTC
PIE099	2	GGCTACCGACTACTACCACTTC	176-212	FAM	Durand et al. (2010)
		CGGTGGACCCAATATGTAAC
QpZAG9	2	GCAATTACAGGCTAGGCTGG	178-276	Atto550	Steinkellner et al. (1997)
		GTCTGGACCTAGCCCTCATG
FIR039	2	GAGCCTCTTTCATCGCTCAC	113-135	HEX	Durand et al. (2010)
		TCAACACCCCAAAACTCCAT
QpZAG15	2	CGATTTGATAATGACACTATGG	105-151	FAM	Steinkellner et al. (1997)
		CATCGACTCATTGTTAAGCAC
Quru-GA-1F02	2	CCAATCCACCCTTCCAAGTTCC	136-186	HEX	Aldrich et al. (2002)
		TGGTTGTTTTGCTTTATTCAGCC
WAG065	2	TCAGCACCTGTGAACATTCC	258-279	FAM	Durand et al. (2010)
		GTCCCTCCCTTTCAGAGTCC

## Sheet: Table_S3
Table S3: Chloroplast microsatellite markers used in this study: Given is marker ID, sequences of the primers used to amplify these loci, length range of the amplified fragments, fluorescent dye used in this study and citation of the corresponding primer note paper.
Marker-ID	Primer sequence	Allele size range	fluorescent dye	Citation
ccmp2	GATCCCGGACGTAATCCTG	234-235	HEX	Weising and Gardner (1999)
	ATCGTACCGAGGGGTTCGAAT
ccmp6	CGATGCATATGTAGAAAGCC	101	FAM	Weising and Gardner (1999)
	CATTACGTGCGACTATCTCC
μcd4	TTATTTGTTTTTGGTTTCACC	92-94	Atto550	Deguilloux et al. (2003)
	TTTCCCATAGAGAGTCTGTAT
μcd5	CCCCCGGATCTCTGTCAACTG	77-78	HEX	Deguilloux et al. (2003)
	TAATAAACGAGAATCACATAA
μdt1	ATCTTACACTAAGCTCGGA	79-81	FAM	Deguilloux et al. (2003)
	TTCAATAACTTGTTGATCCC
μdt3	TGTTAGTAATCCTTTCGTTT	122-124	Atto550	Deguilloux et al. (2003)
	AGGTATAAAGTCTAAGGTAA
μdt4	GATAATATAAAGAGTCAAAT	142-144	FAM	Deguilloux et al. (2003)
	CCGAAAGGTCCTATACCTCG
μkk4	TTGTTTACCTATAATTGGAGC	113-114	FAM	Deguilloux et al. (2003)
	TAGCGGATCGGTTCAAAACTT

## Sheet: Table_S4
Table S4: Overview of Q-values, introgression index and environmental variables of Quercus pubescens populations included in the generalised linear models
Population	Q. robur	Q. petraea	Q. pubescens	introgression	longitude	latitude	elevation	slope	hillshade	aspect.eastness	aspect.northness	topographic.exposure	horizontal.curvature	vertical.curvature	vrm	wetness.index.d8	Annual Mean Temperature	Mean Diurnal Range	Isothermality	Temperature Seasonality	Max Temperature of Warmest Month	Min Temperature of Coldest Month	Temperature Annual Range	Mean Temperature of Wettest Quarter	Mean Temperature of Driest Quarter	Mean Temperature of Warmest Quarter	Mean Temperature of Coldest Quarter	Annual Precipitation	Precipitation of Wettest Month	Precipitation of Driest Month	Precipitation Seasonality	Precipitation of Wettest Quarter	Precipitation of Driest Quarter	Precipitation of Warmest Quarter	Precipitation of Coldest Quarter)
200	0.0193667	0.0647	0.915933	0.1	16.341	48.28	398.761	243.833	179.813	-0.263685	-0.866929	0.582317	0.00166897	-0.251176	0.00223063	1.69498	9.38	8.36	0.293933	725.483	24.27	-4.15667	28.4267	18.67	-0.0533333	18.67	-0.0533333	630.26	74.4033	31.5167	30.0067	218.87	107.427	218.87	107.427
201	0.00843333	0.0156	0.975967	0	16.3523	48.2767	255.778	217.767	226.432	0.968974	-0.023926	1.33885	0.491722	-0.0918855	0.00575682	0.695813	10.35	8.4	0.285	757.2	25.65	-3.75	29.4	20.05	0.55	20.05	0.55	616	72.8	30.8	30.1	214.1	104.8	214.1	104.8
202	0.0162	0.05476	0.92908	0.08	11.2704	46.3879	312.446	233.44	121.772	-0.937947	-0.258018	0.108026	0.0331091	-0.00954518	0.000475292	1.41298	13.15	10.3	0.313	746.8	27.45	-5.45	32.9	20.75	2.95	22.25	2.95	831.8	98.9	27.1	37.2	293.1	98.3	288.2	98.3
203	0.00908	0.05904	0.93176	0.06	11.2093	46.5845	327.58	202.08	122.355	-0.658682	-0.738443	-0.470393	0.065793	0.272654	0.00188	0.816711	10.95	10.4	0.322	741.6	25.25	-6.95	32.2	20.05	0.85	20.05	0.85	669.6	84.1	25.2	36.8	244.5	87.5	244.5	87.5
204	0.02036	0.13384	0.84568	0.22	11.2452	46.3656	496.922	223.28	233.19	0.801544	-0.53339	1.23647	0.230129	-0.305849	0.00357768	0.95204	12.61	10.3	0.31224	748.536	26.902	-5.982	32.884	20.21	2.318	21.81	2.318	983.308	116.848	32.392	37.308	345.864	116.452	340.896	116.452
205	0.0198095	0.0751429	0.90519	0.047619	11.216	46.5771	319.916	228.952	123.696	-0.877745	-0.456619	0.117419	0.0207149	-0.0229254	0.000650209	1.57349	12.3643	10.4	0.319571	745.529	26.8357	-5.67857	32.5143	21.5643	2.22143	21.5643	2.22143	645.729	80.9429	24.1	36.9571	235.271	83.5286	235.271	83.5286
206	0.0217	0.0315667	0.946767	0.05	16.9935	48.1262	219.552	249.433	187.78	0.755414	-0.589014	0.067627	0.0214849	-0.00996706	0.000119729	3.11721	10.4433	8.2	0.278033	762.633	25.7433	-3.75333	29.4967	20.1433	2.04667	20.1433	0.446667	634.427	71.22	35.6033	25.1067	208.763	115.51	208.763	119.807
207	0.01208	0.01576	0.97224	0	16.9357	48.1369	377.728	225.88	90.6308	-0.983317	0.163731	0.559266	0.044055	-0.200022	0.00116912	0.995575	9.55	8.2	0.285	734.2	24.55	-4.15	28.7	18.95	1.35	18.95	-0.05	598	68.5	32.8	26.3	200.2	107	200.2	110.1
208	0.0215385	0.0936154	0.884846	0.173077	15.385	47.1135	453.458	209.346	144.925	-0.522541	-0.813671	0.252424	0.0424543	-0.0720984	0.00190794	0.650295	9.28077	9.4	0.307346	758.135	24.1808	-6.38462	30.5654	18.7808	-0.784615	18.7808	-0.784615	853.127	127	25.1654	47.1346	354.565	100.065	354.565	100.065
215	0.0355625	0.0878125	0.876625	0.117647	8.49176	47.6569	593.102	201.375	95.5985	-0.833101	-0.544916	0.368996	0.157992	-0.00604855	0.00213478	0.437786	9.50625	8.2	0.31375	652.775	23.0375	-3.0875	26.125	16.4375	5.40625	17.9375	1.14375	1072.06	104.331	73.8063	12.3375	308.25	228.844	298.45	262.312
216	0.0287667	0.107267	0.8637	0.109375	18.4692	47.6117	369.115	247.433	156.821	-0.836326	0.0927249	0.511559	0.133044	-0.103395	0.00102021	2.16568	9.35667	8.39667	0.2889	750.18	24.46	-4.54667	29.0067	17.2633	0.956667	18.7633	-0.546667	686.59	80.7167	35.91	26.9	226.167	117.43	225.073	131.233
217	0.0129231	0.0288462	0.958038	0.0384615	18.4384	47.3968	319.897	246.846	195.214	0.588281	-0.438781	0.0742446	0.0423499	0.0197106	0.000408281	2.14366	9.75769	8.4	0.285923	761.296	25.0615	-4.24615	29.3077	19.3615	1.26154	19.3615	-0.338462	636.188	77.9077	33.9038	26.9	210.623	109.119	210.623	123.015
220	0.0124643	0.100214	0.88725	0.0892857	7.60857	48.0715	245.885	230.75	105.586	-0.886152	0.294691	0.666426	0.0857109	-0.208782	0.00245661	1.20672	10.8571	8.4	0.315643	666.021	24.8571	-1.57857	26.4357	17.8929	3.75714	19.5929	2.42143	796.764	95.4786	38.3786	26.4	263.707	130.121	248.014	143.286
221	0.0456977	0.252442	0.701884	0.319149	7.6399	48.0735	321.206	245.837	154.728	-0.504632	0.142551	0.766976	0.1968	-0.122649	0.00355721	1.97019	10.4221	8.3	0.317419	658.023	24.2942	-1.86395	26.1581	17.4081	3.40814	19.1081	2.10814	885.763	105.9	42.8651	26.286	293.602	145.307	276.405	158.963
223	0.0128261	0.121239	0.865761	0.191489	7.29644	48.1472	396.052	244.696	172.87	-0.130689	-0.157338	1.23571	0.13706	-0.380392	0.00597998	2.01897	9.95	8	0.312	652.5	23.45	-2.25	25.7	16.85	5.85	18.45	1.65	896.9	92.9	58	14.8	253.4	182.6	237.5	214.3
240	0.0267826	0.0411739	0.93187	0.0434783	7.79243	47.3253	554.251	213	195.437	-0.0264537	-0.968664	1.06928	0.249057	-0.248936	0.00317798	0.712094	9.08043	8.3	0.329478	624.896	22.137	-3.17609	25.313	15.637	2.3587	17.2196	1.13261	1384.45	139.352	86.3478	15.6913	409.917	283.287	409.117	302.504
241	0.0298261	0.166913	0.803043	0.195652	7.7948	47.3277	644.605	243.13	186.474	-0.0916935	-0.886633	0.710614	0.219695	-0.103205	0.00238653	1.73464	8.95	8.3	0.331	621.4	21.95	-3.25	25.2	15.45	2.25	17.05	1.05	1395	140.4	87	15.7	413	285.4	412.2	304.8
242	0.01344	0.146	0.8406	0.18	7.58054	46.3202	823.467	221.16	182.511	-0.20181	-0.958813	0.0117944	0.00740285	0.0114888	0.000654644	1.08878	7.85	10.1	0.326	766.8	22.85	-8.15	31	17.45	3.25	17.45	-2.35	950.1	97.3	59.9	14.5	281	202.4	281	235.8
243	0.0397083	0.175125	0.785083	0.28	7.7133	46.3013	666.485	218.542	89.2895	-0.34528	0.931219	-0.277596	0.0778843	0.199616	0.00133386	1.13257	9.25	9.4	0.308	759.1	24.25	-6.25	30.5	16.75	4.65	18.85	-0.75	724.6	70.2	45.8	12.1	203.4	153.9	200.7	170.8
244	0.01312	0.10324	0.88388	0.173077	9.0096	46.0117	468.636	184.56	238.958	0.600417	-0.786987	0.749089	0.100567	-0.271473	0.00124279	0.642364	12.022	8.192	0.29968	688.044	25.486	-1.842	27.328	18.774	3.11	20.906	3.11	1894.94	231.124	63.632	34.872	603.828	238.552	562.216	238.552
245	0.013	0.215783	0.77113	0.230769	8.86365	46.1951	1020.28	229.13	154.219	-0.503847	-0.717371	0.806468	0.24821	-0.108916	0.00218866	0.994089	8.15	9.1	0.324	682.8	21.95	-6.25	28.2	13.45	-0.65	16.95	-0.65	1859.3	230.1	62.5	35.2	597.5	232.8	546.4	232.8
246	0.01868	0.04244	0.93892	0.12	7.17026	46.172	724.237	185.2	231.098	0.492296	-0.8462	-1.03589	-0.268711	0.157587	0.00208803	1.19734	9.15	10.2	0.339	743.9	23.75	-6.25	30	18.55	4.45	18.55	-0.65	1163.4	118	78.7	13	344	250.3	344	281.7
247	0.07196	0.09816	0.82996	0.22	7.39891	46.2664	893.568	243.4	204.915	0.454629	-0.869509	-0.144045	-0.0346942	0.0339323	0.000469809	1.95496	7.41	10.5	0.33524	771.332	22.43	-8.894	31.324	17.106	2.806	17.106	-2.89	906.44	94.8	57.744	15.448	274.736	193.956	274.736	227.42

## Sheet: Table_S5
Table S5: Pairwise Pearson's correlation coefficient among environmental variables. Correlations below -0.7 and above 0.7 are colored in red, selected variables for the GLM are in bold
	longitude	latitude	elevation	slope	hillshade	aspect.eastness	aspect.northness	topographic.exposure	horizontal.curvature	vertical.curvature	vrm	wetness.index.d8	Annual Mean Temperature	Mean Diurnal Range	Isothermality	Temperature Seasonality	Max Temperature of Warmest Month	Min Temperature of Coldest Month	Temperature Annual Range	Mean Temperature of Wettest Quarter	Mean Temperature of Driest Quarter	Mean Temperature of Warmest Quarter	Mean Temperature of Coldest Quarter	Annual Precipitation	Precipitation of Wettest Month	Precipitation of Driest Month	Precipitation Seasonality	Precipitation of Wettest Quarter	Precipitation of Driest Quarter	Precipitation of Warmest Quarter	Precipitation of Coldest Quarter
longitude	1	0.434284	-0.540704	0.302642	0.0112183	0.0800472	0.0974528	0.0697645	0.0669718	-0.0410501	-0.201385	0.279889	0.123799	-0.249144	-0.844953	0.510239	0.424686	0.0303777	0.24503	0.47662	-0.651952	0.295874	-0.127723	-0.536465	-0.395961	-0.647882	0.465182	-0.427471	-0.662044	-0.423724	-0.682201
latitude	0.434284	1	-0.602329	0.470601	-0.163631	-0.0982355	0.308321	0.458652	0.324872	-0.409865	0.407389	0.321697	-0.0538575	-0.751357	-0.549931	-0.282683	-0.0172884	0.648483	-0.540458	0.022001	-0.0675601	-0.0971444	0.149251	-0.466257	-0.469837	-0.199488	-0.0974891	-0.485784	-0.274997	-0.503178	-0.250502
elevation	-0.540704	-0.602329	1	-0.206834	0.156078	0.0791191	-0.364808	-0.207231	-0.138053	0.188757	-0.135155	-0.249239	-0.659092	0.330521	0.627794	-0.0646928	-0.704805	-0.546377	-0.00170646	-0.678795	0.0794497	-0.661488	-0.581886	0.588092	0.486815	0.633127	-0.395089	0.506183	0.674091	0.517018	0.680881
slope	0.302642	0.470601	-0.206834	1	-0.0888971	-0.0799564	0.229429	0.262416	0.137277	-0.23665	-0.0464871	0.794051	-0.119856	-0.238809	-0.277096	0.018301	-0.0123893	0.105492	-0.0940039	-0.0704653	-0.155307	-0.0952367	-0.10594	-0.402268	-0.393726	-0.276564	-0.0486154	-0.417631	-0.310806	-0.435807	-0.276197
hillshade	0.0112183	-0.163631	0.156078	-0.0888971	1	0.87186	-0.527271	0.193044	0.0853675	-0.259753	0.237884	0.122869	-0.0461263	0.0104006	0.044023	0.0742693	-0.0436334	-0.0190298	-0.012186	0.0596998	-0.102058	-0.00876518	-0.0731065	0.345279	0.319137	0.293172	-0.0319212	0.336496	0.322745	0.361705	0.298335
aspect.eastness	0.0800472	-0.0982355	0.0791191	-0.0799564	0.87186	1	-0.301434	0.102943	0.117824	-0.0768714	0.202291	0.161496	-0.0356274	-0.0263182	-0.140675	0.221098	0.0533762	-0.033759	0.0614771	0.152531	-0.00710543	0.0610388	-0.126546	0.156299	0.119836	0.180179	-0.12308	0.128613	0.19062	0.146491	0.179086
aspect.northness	0.0974528	0.308321	-0.364808	0.229429	-0.527271	-0.301434	1	0.112034	0.200011	0.028136	0.14919	0.0964191	0.199325	-0.234915	-0.378914	0.0712293	0.295158	0.285025	-0.0451824	0.0588345	0.268819	0.241764	0.178473	-0.434616	-0.416791	-0.374346	-0.0869431	-0.460396	-0.405655	-0.503886	-0.374947
topographic.exposure	0.0697645	0.458652	-0.207231	0.262416	0.193044	0.102943	0.112034	1	0.814942	-0.854704	0.654039	-0.118013	0.168938	-0.56095	-0.261006	-0.502839	-0.0260662	0.573607	-0.4849	-0.211758	-0.127691	0.0184506	0.428025	0.217826	0.244124	0.0328909	0.165604	0.238959	0.063035	0.217021	0.0139419
horizontal.curvature	0.0669718	0.324872	-0.138053	0.137277	0.0853675	0.117824	0.200011	0.814942	1	-0.400462	0.610937	-0.247579	0.101715	-0.415649	-0.212351	-0.377906	-0.0423345	0.381264	-0.338193	-0.232111	-0.215808	-0.0134381	0.299658	0.165307	0.179972	0.0132446	0.142093	0.181558	0.0406969	0.166063	-0.0113553
vertical.curvature	-0.0410501	-0.409865	0.188757	-0.23665	-0.259753	-0.0768714	0.028136	-0.854704	-0.400462	1	-0.479873	0.00193605	-0.176141	0.533302	0.214746	0.482434	0.0187286	-0.585914	0.490287	0.146715	0.0172753	-0.0332405	-0.422314	-0.255585	-0.280675	-0.0856309	-0.133867	-0.273534	-0.113614	-0.255053	-0.0751592
vrm	-0.201385	0.407389	-0.135155	-0.0464871	0.237884	0.202291	0.14919	0.654039	0.610937	-0.479873	1	-0.244656	0.0491613	-0.328008	0.0571619	-0.45684	-0.126614	0.419965	-0.42334	-0.185682	0.146917	-0.0817742	0.299171	0.0793814	0.0478672	0.145856	-0.0829581	0.0559146	0.127058	0.0417899	0.123241
wetness.index.d8	0.279889	0.321697	-0.249239	0.794051	0.122869	0.161496	0.0964191	-0.118013	-0.247579	0.00193605	-0.244656	1	-0.0597047	-0.170504	-0.275213	0.160013	0.0841904	0.0923046	-0.0218727	0.10481	0.034544	0.0120642	-0.118316	-0.35984	-0.374927	-0.170274	-0.161583	-0.401911	-0.218567	-0.413558	-0.17429
Annual Mean Temperature	0.123799	-0.0538575	-0.659092	-0.119856	-0.0461263	-0.0356274	0.199325	0.168938	0.101715	-0.176141	0.0491613	-0.0597047	1	0.137055	-0.235216	0.050002	0.884633	0.311077	0.308082	0.705331	0.0888882	0.945519	0.853056	-0.132694	-0.0297791	-0.485641	0.561577	-0.0278332	-0.464277	-0.0396093	-0.514047
Mean Diurnal Range	-0.249144	-0.751357	0.330521	-0.238809	0.0104006	-0.0263182	-0.234915	-0.56095	-0.415649	0.533302	-0.328008	-0.170504	0.137055	1	0.526611	0.554633	0.245799	-0.841295	0.843074	0.336306	-0.0247253	0.256059	-0.220934	-0.100366	-0.0712431	-0.204075	0.204137	-0.0407077	-0.179775	-0.0130877	-0.161789
Isothermality	-0.844953	-0.549931	0.627794	-0.277096	0.044023	-0.140675	-0.378914	-0.261006	-0.212351	0.214746	0.0571619	-0.275213	-0.235216	0.526611	1	-0.334933	-0.468009	-0.349852	-0.0117122	-0.40272	0.331428	-0.369159	-0.0871765	0.449503	0.336473	0.573048	-0.305672	0.389347	0.582951	0.414517	0.601953
Temperature Seasonality	0.510239	-0.282683	-0.0646928	0.018301	0.0742693	0.221098	0.0712293	-0.502839	-0.377906	0.482434	-0.45684	0.160013	0.050002	0.554633	-0.334933	1	0.476517	-0.681966	0.859576	0.599669	-0.314822	0.363089	-0.471523	-0.544617	-0.439133	-0.623791	0.290752	-0.461534	-0.61858	-0.450172	-0.589827
Max Temperature of Warmest Month	0.424686	-0.0172884	-0.704805	-0.0123893	-0.0436334	0.0533762	0.295158	-0.0260662	-0.0423345	0.0187286	-0.126614	0.0841904	0.884633	0.245799	-0.468009	0.476517	1	0.0677899	0.580021	0.895989	-0.0809334	0.983061	0.54306	-0.450439	-0.309714	-0.756343	0.605351	-0.324548	-0.746435	-0.334591	-0.772871
Min Temperature of Coldest Month	0.0303777	0.648483	-0.546377	0.105492	-0.0190298	-0.033759	0.285025	0.573607	0.381264	-0.585914	0.419965	0.0923046	0.311077	-0.841295	-0.349852	-0.681966	0.0677899	1	-0.773408	-0.0888663	0.246091	0.115597	0.673825	0.131953	0.113433	0.14191	-0.064246	0.0965443	0.120893	0.066644	0.0921473
Temperature Annual Range	0.24503	-0.540458	-0.00170646	-0.0940039	-0.012186	0.0614771	-0.0451824	-0.4849	-0.338193	0.490287	-0.42334	-0.0218727	0.308082	0.843074	-0.0117122	0.859576	0.580021	-0.773408	1	0.641843	-0.252351	0.530225	-0.20512	-0.393932	-0.289399	-0.596424	0.437078	-0.285034	-0.572969	-0.267003	-0.566296
Mean Temperature of Wettest Quarter	0.47662	0.022001	-0.678795	-0.0704653	0.0596998	0.152531	0.0588345	-0.211758	-0.232111	0.146715	-0.185682	0.10481	0.705331	0.336306	-0.40272	0.599669	0.895989	-0.0888663	0.641843	1	-0.124784	0.852513	0.317402	-0.587305	-0.470796	-0.721023	0.507369	-0.471649	-0.736625	-0.459433	-0.738862
Mean Temperature of Driest Quarter	-0.651952	-0.0675601	0.0794497	-0.155307	-0.102058	-0.00710543	0.268819	-0.127691	-0.215808	0.0172753	0.146917	0.034544	0.0888882	-0.0247253	0.331428	-0.314822	-0.0809334	0.246091	-0.252351	-0.124784	1	-0.0139055	0.242749	0.0668798	-0.115489	0.440238	-0.677675	-0.0979286	0.373285	-0.109911	0.452079
Mean Temperature of Warmest Quarter	0.295874	-0.0971444	-0.661488	-0.0952367	-0.00876518	0.0610388	0.241764	0.0184506	-0.0134381	-0.0332405	-0.0817742	0.0120642	0.945519	0.256059	-0.369159	0.363089	0.983061	0.115597	0.530225	0.852513	-0.0139055	1	0.650071	-0.30748	-0.174599	-0.661556	0.610291	-0.184344	-0.639975	-0.194922	-0.677487
Mean Temperature of Coldest Quarter	-0.127723	0.149251	-0.581886	-0.10594	-0.0731065	-0.126546	0.178473	0.428025	0.299658	-0.422314	0.299171	-0.118316	0.853056	-0.220934	-0.0871765	-0.471523	0.54306	0.673825	-0.20512	0.317402	0.242749	0.650071	1	0.148409	0.188362	-0.11942	0.339216	0.196827	-0.103974	0.177221	-0.162748
Annual Precipitation	-0.536465	-0.466257	0.588092	-0.402268	0.345279	0.156299	-0.434616	0.217826	0.165307	-0.255585	0.0793814	-0.35984	-0.132694	-0.100366	0.449503	-0.544617	-0.450439	0.131953	-0.393932	-0.587305	0.0668798	-0.30748	0.148409	1	0.960355	0.712331	-0.0601984	0.971288	0.801335	0.967607	0.72656
Precipitation of Wettest Month	-0.395961	-0.469837	0.486815	-0.393726	0.319137	0.119836	-0.416791	0.244124	0.179972	-0.280675	0.0478672	-0.374927	-0.0297791	-0.0712431	0.336473	-0.439133	-0.309714	0.113433	-0.289399	-0.470796	-0.115489	-0.174599	0.188362	0.960355	1	0.502873	0.19893	0.993887	0.616547	0.982534	0.524829
Precipitation of Driest Month	-0.647882	-0.199488	0.633127	-0.276564	0.293172	0.180179	-0.374346	0.0328909	0.0132446	-0.0856309	0.145856	-0.170274	-0.485641	-0.204075	0.573048	-0.623791	-0.756343	0.14191	-0.596424	-0.721023	0.440238	-0.661556	-0.11942	0.712331	0.502873	1	-0.695756	0.547281	0.988724	0.567421	0.993889
Precipitation Seasonality	0.465182	-0.0974891	-0.395089	-0.0486154	-0.0319212	-0.12308	-0.0869431	0.165604	0.142093	-0.133867	-0.0829581	-0.161583	0.561577	0.204137	-0.305672	0.290752	0.605351	-0.064246	0.437078	0.507369	-0.677675	0.610291	0.339216	-0.0601984	0.19893	-0.695756	1	0.171027	-0.606303	0.161426	-0.692292
Precipitation of Wettest Quarter	-0.427471	-0.485784	0.506183	-0.417631	0.336496	0.128613	-0.460396	0.238959	0.181558	-0.273534	0.0559146	-0.401911	-0.0278332	-0.0407077	0.389347	-0.461534	-0.324548	0.0965443	-0.285034	-0.471649	-0.0979286	-0.184344	0.196827	0.971288	0.993887	0.547281	0.171027	1	0.656226	0.99633	0.564401
Precipitation of Driest Quarter	-0.662044	-0.274997	0.674091	-0.310806	0.322745	0.19062	-0.405655	0.063035	0.0406969	-0.113614	0.127058	-0.218567	-0.464277	-0.179775	0.582951	-0.61858	-0.746435	0.120893	-0.572969	-0.736625	0.373285	-0.639975	-0.103974	0.801335	0.616547	0.988724	-0.606303	0.656226	1	0.673625	0.989747
Precipitation of Warmest Quarter	-0.423724	-0.503178	0.517018	-0.435807	0.361705	0.146491	-0.503886	0.217021	0.166063	-0.255053	0.0417899	-0.413558	-0.0396093	-0.0130877	0.414517	-0.450172	-0.334591	0.066644	-0.267003	-0.459433	-0.109911	-0.194922	0.177221	0.967607	0.982534	0.567421	0.161426	0.99633	0.673625	1	0.58206
Precipitation of Coldest Quarter	-0.682201	-0.250502	0.680881	-0.276197	0.298335	0.179086	-0.374947	0.0139419	-0.0113553	-0.0751592	0.123241	-0.17429	-0.514047	-0.161789	0.601953	-0.589827	-0.772871	0.0921473	-0.566296	-0.738862	0.452079	-0.677487	-0.162748	0.72656	0.524829	0.993889	-0.692292	0.564401	0.989747	0.58206	1

## Sheet: Table_S6
Table S6: Different modes for K-values, number of runs within each mode and average estimated ln probability of data (lnP(X|K)) and mean similarity scores (according to Jakobsson & Rosenberg, 2007) per mode for the Structure analysis with Q. pubescens, Q. petraea and Q. robur. The selected K is shaded with grey.
K	Mode	Runs	lnP(D)	Mean similarity score
1	1	20/20	-60193.285	1
2	2	20/20	-57967.905	0.999
3	3	20/20	-56787.3	0.994
4	4	20/20	-56191.42	0.992
5	5a	13/20	-56061.785	0.935
5	5b	7/20	-56041.229	0.95
6	6a	15/20	-55919.067	0.968
6	6b	5/20	-55914.4	0.964
7	7a	14/20	-55840.457	0.963
7	7b	4/20	-55836,225	0.964
7	7c	2/20	-55840.65	0.966
8	8	19/20	-55785.063	0.94
9	9a	14/20	-55796.436	0.953
9	9b	3/20	-55785.467	0.964
9	9c	2/20	-55824.6	1
10	10a	11/20	-55646.682	0.944
10	10b	9/20	-55750.789	0.899

## Sheet: Table_S7
Table S7: Number of individuals found for the different species: Q. pubescens, Q. petraea and Q. robur and number of admixed and highly admixed individuals.
Population	Q. pub.	Q. pet.	Q. rob.	admixed	highly admixed	total
200	27	-	-	-	3	30
201	30	-	-	-	-	30
202	22	-	-	2	1	25
203	22	-	-	3	-	25
204	18	-	-	3	4	25
205	19	-	-	2	-	21
206	27	-	-	3	-	30
207	25	-	-	-	-	25
208	17	-	-	9	-	26
209	8	-	-	7	4	19
210	11	2	-	6	1	20
211	14	-	-	5	-	19
212	1	3	-	12	8	24
215	12	1	-	4	-	17
216	25	1	1	3	2	32
217	24	-	-	2	-	26
220	24	-	-	3	1	28
221	19	3	1	18	6	47
223	32	1	-	10	4	47
240	21	-	-	2	-	23
241	16	-	-	5	2	23
242	17	-	-	7	1	25
243	13	1	-	8	3	25
244	18	1	-	5	2	26
245	11	3	-	12	-	26
246	19	-	-	6	-	25
247	19	-	-	1	5	25
Total (+212)	511	16	2	138	47	714
Total (-212)	510	13	3	126	39	690

## Sheet: Table_S8
Table S8: Pairwise FST after Nei, used for the PCoA (Fig. 3)
Population	200	201	202	203	204	205	206	207	208	216	217	209	210	211	215	220	221	223	240	241	242	243	244	245	246	247	100	101	120	121	304	305	324	325
200	NA
201	0.0068	NA
202	0.0245	0.0309	NA
203	0.0167	0.0281	0.0175	NA
204	0.0159	0.0276	0.0027	0.0072	NA
205	0.0199	0.0225	0.0088	0.006	0.0015	NA
206	0.0087	0.0145	0.0182	0.0211	0.019	0.0196	NA
207	0.0114	0.0137	0.0275	0.0148	0.0165	0.0193	0.0153	NA
208	0.0112	0.0216	0.0188	0.0101	0.0151	0.0173	0.019	0.0155	NA
216	0.008	0.0153	0.0107	0.0166	0.0096	0.0143	0.002	0.0083	0.0079	NA
217	0.0108	0.013	0.0193	0.0268	0.0166	0.0268	0.0132	0.0083	0.0212	0.008	NA
209	0.0532	0.068	0.0267	0.0381	0.0251	0.03	0.0543	0.0567	0.0424	0.0327	0.0476	NA
210	0.0652	0.0814	0.056	0.0496	0.0489	0.0476	0.0635	0.0668	0.0534	0.0471	0.0742	0.0166	NA
211	0.0489	0.0633	0.0377	0.0321	0.0307	0.0293	0.0554	0.0507	0.036	0.0362	0.0598	0.0161	0.0071	NA
215	0.0485	0.0657	0.0404	0.0331	0.0289	0.0397	0.0445	0.0404	0.0368	0.0301	0.0446	0.0072	0.0227	0.0094	NA
220	0.0615	0.0743	0.0501	0.0464	0.0438	0.0436	0.0585	0.0652	0.0497	0.0394	0.0682	0.0145	0.0193	0.0126	0.011	NA
221	0.0525	0.0712	0.0429	0.0395	0.0422	0.0433	0.0595	0.057	0.0378	0.0415	0.0626	0.0223	0.0169	0.0101	0.0249	0.0153	NA
223	0.0398	0.0495	0.0373	0.0294	0.0303	0.0267	0.039	0.044	0.0362	0.0255	0.045	0.0295	0.0329	0.0236	0.0211	0.0302	0.0178	NA
240	0.0666	0.0855	0.0614	0.0419	0.047	0.0498	0.0683	0.0593	0.0541	0.0491	0.0717	0.0254	0.0128	0.0038	0.0069	0.0221	0.0283	0.0328	NA
241	0.0478	0.0689	0.0371	0.0275	0.0368	0.0387	0.0467	0.0481	0.0341	0.0309	0.0514	0.0216	0.0147	0.0036	0.0118	0.0131	0.0166	0.0263	0.0002	NA
242	0.0371	0.0547	0.0368	0.0221	0.0332	0.0329	0.039	0.0359	0.03	0.0257	0.0481	0.0236	0.0215	0.0233	0.0093	0.0275	0.0212	0.0241	0.0235	0.0179	NA
243	0.065	0.0792	0.0616	0.0458	0.0444	0.0436	0.0572	0.0551	0.0521	0.0393	0.0651	0.0336	0.0351	0.0305	-0.0004	0.0232	0.0392	0.0259	0.0169	0.0208	0.0133	NA
244	0.0304	0.0506	0.0239	0.0142	0.0187	0.016	0.0368	0.0279	0.0148	0.0162	0.0395	0.0234	0.028	-0.0004	0.0109	0.0116	0.0189	0.0219	0.0196	0.0076	0.019	0.0267	NA
245	0.0352	0.0458	0.0368	0.0273	0.027	0.0241	0.051	0.0406	0.0371	0.0288	0.0501	0.0172	0.0291	0.0106	0.0297	0.021	0.0278	0.0316	0.0255	0.0164	0.0198	0.0345	0.0082	NA
246	0.0646	0.0832	0.0366	0.0382	0.0465	0.0424	0.0603	0.0575	0.048	0.0387	0.0664	0.0133	0.021	0.0103	0.0061	0.0145	0.027	0.0309	0.0141	0.0095	0.0064	0.0206	0.0097	0.0186	NA
247	0.0743	0.0896	0.0508	0.0476	0.0518	0.0431	0.0681	0.0772	0.0566	0.0501	0.0858	0.0251	0.0259	0.0218	0.021	0.0232	0.0327	0.0357	0.0267	0.0292	0.01	0.0242	0.029	0.0218	0.0037	NA
100	0.0784	0.0834	0.0697	0.0668	0.0675	0.0604	0.0818	0.0748	0.0503	0.0628	0.091	0.0443	0.0399	0.0399	0.0527	0.0512	0.0363	0.0523	0.0423	0.0389	0.0453	0.0458	0.048	0.0369	0.0572	0.0671	NA
101	0.086	0.0945	0.0792	0.0726	0.0707	0.0686	0.0957	0.0813	0.0624	0.0695	0.0956	0.0382	0.0517	0.0501	0.0538	0.0631	0.052	0.059	0.0478	0.0539	0.0526	0.0528	0.0631	0.0507	0.0644	0.0757	0.0058	NA
120	0.109	0.1192	0.0983	0.0837	0.092	0.0822	0.1186	0.0965	0.0811	0.0876	0.1191	0.0393	0.0539	0.0583	0.0494	0.0498	0.0481	0.0659	0.0487	0.0593	0.0563	0.0429	0.067	0.065	0.0591	0.06	0.0292	0.0236	NA
121	0.1029	0.1119	0.0954	0.0851	0.0931	0.08	0.1124	0.0958	0.0773	0.084	0.1145	0.0457	0.0598	0.0598	0.0561	0.0566	0.052	0.0646	0.0588	0.0582	0.0615	0.0439	0.0648	0.0603	0.0664	0.0714	0.0236	0.0236	0.0004	NA
304	0.146	0.1564	0.1343	0.144	0.1369	0.1341	0.1295	0.153	0.126	0.1172	0.1503	0.1176	0.1138	0.1193	0.1228	0.1261	0.1188	0.1291	0.1418	0.1245	0.1201	0.1287	0.1162	0.1399	0.1276	0.1183	0.1365	0.1357	0.1571	0.1542	NA
305	0.1444	0.1617	0.1455	0.1473	0.1417	0.1402	0.1353	0.153	0.1301	0.122	0.1563	0.1297	0.1158	0.1287	0.1344	0.1421	0.1258	0.1335	0.1494	0.1364	0.1235	0.1342	0.127	0.1474	0.1379	0.1314	0.1461	0.1453	0.1661	0.1635	0.0144	NA
324	0.1382	0.1577	0.135	0.1448	0.1328	0.1329	0.1331	0.1447	0.1243	0.1158	0.1476	0.1185	0.1186	0.1257	0.1196	0.1376	0.1171	0.1282	0.1445	0.1343	0.1143	0.1292	0.1192	0.142	0.1316	0.128	0.1376	0.1365	0.1552	0.1505	0.0171	0.0173	NA
325	0.1629	0.1819	0.1513	0.166	0.1514	0.1568	0.1514	0.1626	0.1462	0.1334	0.1623	0.1376	0.138	0.1467	0.1356	0.1521	0.1374	0.1483	0.164	0.1538	0.1403	0.1449	0.136	0.1703	0.1515	0.1502	0.1619	0.1529	0.1734	0.1686	0.0282	0.032	0.0118	NA

## Sheet: Table_9
Table S9: Different modes for K-values, number of runs within each mode and average estimated ln probability of data (lnP(X|K)) and mean similarity scores (according to Jakobsson & Rosenberg, 2007) per mode for the Structure analysis with all pure Q. pubescens. The selected K is shaded with grey.
K	Mode	Runs	lnP(D)	Mean similarity score
1	1	20/20	-31070.6	1
2	2	20/20	-30239.05	0.985
3	3a	11/20	-30111.755	0.945
3	3b	9/20	-30164.133	0.979
4	4a	15/20	-30066.84	0.949
4	4b	2/20	-30024.1	0.941
4	4c	2/20	-30047.75	0.959
5	5a	14/20	-30055.643	0.926
5	5b	6/20	-30058.283	0.934
6	6a	15/20	-29982.133	0.911
6	6b	3/20	-30320.967	0.864
7	7a	12/20	-30442.817	0.895
7	7b	4/20	-30001.95	0.884
7	7c	3/20	-30329.367	0.851
8	8	20/20	-30165.53	0.824
9	9a	14/20	-30096.979	0.827
9	9b	4/20	-30183.85	0.856
9	9c	2/20	-30165.05	0.92
10	10a	9/20	-30464.522	0.829
10	10b	8/20	-30173.825	0.855
10	10c	3/20	-30005.033	0.858

## Sheet: Table_S10
Table S10: Different modes for K-values, number of runs within each mode and average estimated ln probability of data (lnP(X|K)) and mean similarity scores (according to Jakobsson & Rosenberg, 2007) per mode for the Structure analysis with Q. pubescens from the western cluster. The selected K is shaded with grey.
K	Mode	Runs	lnP(D)	Mean similarity score
1	1	20/20	-14916.22	1
2	2a	14/20	-14799.064	0.995
2	2b	5/20	-14789.9	1
3	3a	17/20	-14725.4	1
3	3b	2/20	-14711.5	0.963
4	4	20/20	-14627.64	0.97
5	5a	10/20	-14587.9	1
5	5b	6/20	-14637.817	0.976
5	5c	4/20	-14612.4	1
6	6a	12/20	-14695.208	0.917
6	6b	8/20	-14684.438	0.898
7	7a	12/20	-14802.667	0.887
7	7b	4/20	-14693	1
7	7c	4/20	-14853.6	1
8	8a	13/20	-14959.238	0.91
8	8b	4/20	-14930.95	0.958
8	8c	3/20	-14805.8	1
9	9a	12/20	-15100,192	0.909
9	9b	4/20	-14916.5	0.939
9	9e	4/20	-15085.15	0.909
10	10a	6/20	-15151.867	0.914
10	10b	6/20	-15039.35	0.864
10	10c	4/20	-15143.625	0.867
10	10d	2/20	-15165.8	1
10	10e	2/20	-15117.8	1

[truncated: 5 more sheets: Table_S11, Tabel_S12, Table_S13, Table_S14, Table_S15]
